# Supplementary material for: Early Developmental and Evolutionary Origins of Gene Body DNA Methylation Patterns in Mammalian Placentas
Source: PLoS Genet. 2015 Aug 4;11(8):e1005442. doi: 10.1371/journal.pgen.1005442 (PMC4524645; doi:10.1371/journal.pgen.1005442)
Supplement: S1 Table — (XLS) [file pgen.1005442.s018.xls]

## Sheet: Sheet1
Species	Common name	Tissue	Tissue source	Developmental timepoint	Sample location	Bisulfite conversion method	Library preparation method	# reads	# uniquely alignable reads	Genome coverage	Conversion efficiency	Notes
Homo sapiens	Human	placenta	UC Davis Medical Center	full term (Cesarean section)	cotyledon, fetal side	EZ DNA Methylation-Direct Kit	custom	148300179	83395623	2.48X	0.9947	published in Schroeder et al. 2013
		cordblood	UC Davis (MARBLES study)	newborn		EZ DNA Methylation-Lightning Kit	Epicentre EpiGnome Kit	63725688	37344308	1.11X	0.98813
		cerebrum	NICHD Brain and Tissue Bank for Developmental Disorders	113 day old male (normal)		EZ DNA Methylation-Direct Kit	custom	21939160	12075839	.32X	0.9907	published in Schroeder et al. 2011
Macaca mulatta	Rhesus macaque	placenta	UC Davis Primate Center	gestation day 60	villous tissue from the center of the placental disk, equidistant from fetal and maternal sides (avoiding amniotic and chorionic membrane on the fetal side)	EZ DNA Methylation-Direct Kit	custom	91910244	48172954	1.43X	0.9953
		trophoblasts	UC Davis Primate Center	gestation day 66		EZ DNA Methylation-Lightning Kit	Epicentre EpiGnome Kit	79561445	43638677	1.29X	0.9876
Saimiri boliviensis	Squirrel monkey	placenta	UT M.D. Anderson Cancer Center, Squirrel Monkey Breeding and Research Center	full term (Cesarean section)	fetal side	EZ DNA Methylation-Direct Kit	custom	98873022	43630343	1.50X	0.9857
Mus musculus	Mouse (C57Bl6/J)	placenta	UC Davis	E15.5	whole placenta	EZ DNA Methylation-Direct Kit	custom	137285158	60391940	1.94X	0.9961
		placenta	UC Davis	E11.5	whole placenta	EZ DNA Methylation-Lightning Kit	Epicentre EpiGnome Kit	73873819	46684683	1.50X	0.9887
Canis lupus familiaris	Dog	placenta1	UC Davis Veterinary Medicine	gestation day 40-45 (Vizsla breed)	fetal side	EZ DNA Methylation-Direct Kit	custom	106761210	53111543	1.89X	0.9956
		placenta2	UC Davis Veterinary Medicine	gestation day 21-25 (pit bull)	cross section including both fetal and maternal sides	EZ DNA Methylation-Lightning Kit	Epicentre EpiGnome Kit	59509685	37104520	1.32X	0.9886
		placenta3	UC Davis Veterinary Medicine	gestation day 30-35 (terrier)	cross section including both fetal and maternal sides	EZ DNA Methylation-Lightning Kit	Epicentre EpiGnome Kit	60077388	37184411	1.32X	0.9886
		cerebrum	UC Davis Veterinary Medicine	12 year old male bulldog	cross section including both fetal and maternal sides	EZ DNA Methylation-Lightning Kit	Epicentre EpiGnome Kit	71957319	41631659	1.48X	0.9847
Equus caballus	Horse	placenta	UC Davis Veterinary Medicine	full term (natural birth)	cross section including both fetal and maternal sides	EZ DNA Methylation-Direct Kit	custom	177637029	70173283	2.46X	0.9936
Bos taurus	Cow	placenta1	Zyagen	unknown	cotyledon, fetal side	EZ DNA Methylation-Direct Kit	custom	97085854	33599385	1.08X	0.9941
		placenta2	slaughterhouse	unknown (early development)	cotyledons (fetal part only) by peeling the cotyledons from the caruncles (maternal side)	EZ DNA Methylation-Lightning Kit	Epicentre EpiGnome Kit	53265985	27944156	.90X	0.9887
		placenta3	slaughterhouse	unknown (early development)	cotyledons (fetal part only) by peeling the cotyledons from the caruncles (maternal side)	EZ DNA Methylation-Lightning Kit	Epicentre EpiGnome Kit	56537987	29568408	.95X	0.9892
		placenta4	slaughterhouse	unknown (early development)	cotyledons (fetal part only) by peeling the cotyledons from the caruncles (maternal side)	EZ DNA Methylation-Lightning Kit	Epicentre EpiGnome Kit	71586306	39107543	1.25X	0.9888
		brain	Sierra for Medical Science	adult	cortex	EZ DNA Methylation-Lightning Kit	Epicentre EpiGnome Kit	79959462	27703093	.89X	0.9198
		oocytes, replicate 1	ovaries from slaughterhouse	oocytes in vitro matured to MII stage		EZ DNA Methylation-Lightning Kit	Zymo's Pico Methyl-seq Library Prep Kit	65635888	3196515	.30X (combined)	0.9536	Since mouse oocytes have previously been found to have non-CpG
		oocytes, replicate 2	ovaries from slaughterhouse	oocytes in vitro matured to MII stage		EZ DNA Methylation-Lightning Kit	Zymo's Pico Methyl-seq Library Prep Kit	112606559	6171066		0.9598	methylation, the conversion efficiency for the cow oocytes may be an
Monodelphis domestica	Opossum	extraembryonic membrane	Texas A&M Veterinary Medicine and Biomedical Sciences	E13		EZ DNA Methylation-Lightning Kit	Epicentre EpiGnome Kit	86726509	49725026	1.21X	0.9905	underestimate
		brain	Texas A&M Veterinary Medicine and Biomedical Sciences	E13		EZ DNA Methylation-Lightning Kit	Epicentre EpiGnome Kit	63554049	34715369	.84X	0.9903
Conversion efficiency was calculated as one minus the percentage of methylated non-CpG sites
