# Supplementary material for: Early Developmental and Evolutionary Origins of Gene Body DNA Methylation Patterns in Mammalian Placentas
Source: PLoS Genet. 2015 Aug 4;11(8):e1005442. doi: 10.1371/journal.pgen.1005442 (PMC4524645; doi:10.1371/journal.pgen.1005442)
Supplement: S2 Table — Note that biases can occur in the cross-species correlation statistic for species such as opossum due to the relatively small percentage of the genome can be mapped to human. (XLS) [file pgen.1005442.s019.xls]

## Sheet: Sheet1
		Statistics on methylation in 20 kb windows on autosomes
		Mean	Standard deviation	Median	Interquartile range		Correlation with human placenta1 20 kb windows (after genome liftOver)
	human placenta 1	0.632	0.182	0.643	0.3209
	human placenta 2	0.6	0.21	0.62	0.3826		0.95169
	rhesus placenta	0.472	0.1436	0.449	0.1974		0.68962
	squirrel monkey placenta	0.65	0.1576	0.6447	0.2582		0.65935
	mouse placenta	0.5296	0.1261	0.534	0.1813		0.55914
	dog placenta	0.5488	0.1722	0.5276	0.2891		0.59423
	horse placenta	0.5985	0.1202	0.5985	0.1728		0.570833
	cow placenta	0.3001	0.1006	0.288	0.13639		0.56003
	opossum extraembryonic membrane	0.5682	0.1568	0.5775	0.18194		0.62814
	human cordblood	0.8237	0.1332	0.863	0.09047		0.43676
	human brain	0.81539	0.1411	0.8536	0.12137		0.41639
