# Supplementary material for: Early Developmental and Evolutionary Origins of Gene Body DNA Methylation Patterns in Mammalian Placentas
Source: PLoS Genet. 2015 Aug 4;11(8):e1005442. doi: 10.1371/journal.pgen.1005442 (PMC4524645; doi:10.1371/journal.pgen.1005442)
Supplement: S3 Table — Only GO biological process terms and KEGG pathways with Benjamini p-values below 1.0E-2 are shown. (XLS) [file pgen.1005442.s020.xls]

## Sheet: placenta
GO terms and KEGG pathways in dendrogram branches of genebody methylation in mammalian placentas
(Bonferoni p-values)
	Branch A (1180 genes)						Branch B (2200 genes)						Branches A+B (3380 genes)						Branch C (2241 genes)						Branch D (1169 genes)						Branch E (989 genes)						Branch F (766 genes)						Branch G (689 genes)
	GO term (BP)	p-value	# genes	KEGG pathway	p-value	# genes	GO			KEGG			GO			KEGG			GO			KEGG			GO			KEGG			GO			KEGG			GO			KEGG			GO			KEGG
	cell cycle	2.6E-9	103	Ubiquitin mediated proteolysis	1.6E-6	28	protein transport	9.7E-5	138	(none)			cell cycle	1.6E-15	237	Ubiquitin mediated proteolysis	5.2E-7	54	(none)			(none)			(none)			(none)			chemical homeostasis	4.8E-3	54	(none)			synaptic transmission	1.6E-12	48	Neuroactive ligand-receptor interaction	4.3E-8	35	regulation of transcription, DNA-dependent	2.0E-31	181	(none)
	cell cycle process	1.1E-8	81	Wnt signaling pathway	1.1E-3	24	establishment of protein localization	4.9E-5	139				protein localization	2.1E-15	260	Endocytosis	3.6E-5	61																			transmission of nerve impulse	1.2E-12	52				regulation of RNA metabolic process	5.5E-31	182
	cell cycle phase	8.1E-9	66				protein localization	5.4E-5	154				establishment of protein localization	3.1E-15	233	T cell receptor signaling pathway	1.3E-3	38																			ion transport	6.3E-11	78				regulation of transcription	7.2E-26	215
	chromosome organization	6.8E-9	73				intracellular transport	4.5E-4	118				protein transport	3.1E-15	231	Phosphatidylinositol signaling system	1.2E-3	29																			cell-cell signaling	1.5E-10	66				regulation of transcription from RNA polymerase II promoter	3.4E-23	97
	M phase	5.5E-9	57				cellular macromolecule catabolic process	4.9E-4	127				intracellular transport	1.7E-14	204	ErbB signaling pathway	1.5E-3	32																			metal ion transport	3.0E-6	48				embryonic morphogenesis	3.1E-23	62
	protein catabolic process	3.1E-8	84				cell cycle	4.3E-4	134				phosphorus metabolic process	1.6E-13	274	Inositol phosphate metabolism	1.6E-3	23																			cation transport	1.2E-5	52				neuron differentiation	1.4E-22	73
	chromatin modification	4.4E-8	49				phosphorus metabolic process	3.9E-4	161				phosphate metabolic process	1.6E-13	274	RNA degradation	3.7E-3	23																			regulation of system process	1.2E-4	34				pattern specification process	1.1E-21	56
	proteolysis involved in cellular protein catabolic process	5.6E-8	81				phosphate metabolic process	3.9E-4	161				cellular macromolecule catabolic process	4.2E-13	216																						regulation of neurotransmitter levels	7.0E-4	14				cell fate commitment	3.9E-21	41
	protein localization	5.5E-8	106				macromolecule catabolic process	7.8E-4	133				protein amino acid phosphorylation	5.5E-13	202																						neurological system process	9.6E-4	82				regionalization	1.3E-18	45
	intracellular transport	5.4E-8	86				protein amino acid phosphorylation	7.6E-4	117				cell cycle phase	1.6E-12	140																						regulation of neurological system process	8.7E-4	21				positive regulation of transcription	4.2E-18	76
	cellular protein catabolic process	5.2E-8	81				regulation of small GTPase mediated signal transduction	1.2E-3	55				cell cycle process	2.2E-12	176																						regulation of transmission of nerve impulse	1.6E-3	20				positive regulation of transcription, DNA-dependent	6.2E-18	69
	phosphorus metabolic process	7.3E-8	113				regulation of Ras GTPase activity	1.2E-3	30				macromolecule catabolic process	3.3E-12	225																						cell adhesion	1.5E-3	54				positive regulation of nucleobase, nucleoside, nucleotide and nucleic acid metabolic process	6.3E-18	80
	phosphate metabolic process	7.3E-8	113				vesicle-mediated transport	1.9E-3	102				protein catabolic process	5.0E-12	188																						biological adhesion	1.4E-3	54				positive regulation of RNA metabolic process	8.3E-18	69
	modification-dependent protein catabolic process	1.4E-7	77				phosphorylation	1.8E-3	133				phosphorylation	6.5E-12	228																						gamma-aminobutyric acid signaling pathway	1.5E-3	8				positive regulation of nitrogen compound metabolic process	9.7E-18	81
	modification-dependent macromolecule catabolic process	1.4E-7	77				cellular response to stress	2.2E-3	100				proteolysis involved in cellular protein catabolic process	8.1E-12	182																						multicellular organismal response to stress	3.1E-3	10				positive regulation of gene expression	1.6E-17	76
	protein amino acid phosphorylation	1.9E-7	85				regulation of Rab protein signal transduction	2.2E-3	18				cellular protein catabolic process	1.3E-11	182																						regulation of synaptic transmission	5.2E-3	18				positive regulation of transcription from RNA polymerase II promoter	3.7E-17	59
	establishment of protein localization	1.8E-7	94				regulation of Rab GTPase activity	2.2E-3	18				modification-dependent protein catabolic process	1.4E-11	175																						monovalent inorganic cation transport	5.4E-3	30				skeletal system development	8.7E-17	54
	protein transport	2.3E-7	93				protein kinase cascade	3.1E-3	71				modification-dependent macromolecule catabolic process	1.4E-11	175																						calcium ion transport	8.0E-3	18				positive regulation of cellular biosynthetic process	9.0E-17	82
	cellular macromolecule catabolic process	3.9E-7	89				response to DNA damage stimulus	3.8E-3	71				M phase	3.9E-10	112																						homophilic cell adhesion	9.8E-3	17				positive regulation of biosynthetic process	2.1E-16	82
	phosphorylation	5.4E-7	95				regulation of Ras protein signal transduction	4.4E-3	46				chromatin modification	4.0E-10	98																												positive regulation of macromolecule biosynthetic process	2.4E-16	79
	macromolecule catabolic process	1.4E-6	92				membrane organization	7.1E-3	71				cell division	1.3E-9	102																												embryonic development ending in birth or egg hatching	2.7E-15	53
	cell division	1.8E-6	47				regulation of GTPase activity	7.7E-3	31				mitotic cell cycle	4.4E-9	119																												embryonic organ development	3.0E-15	38
	chromatin organization	5.6E-6	54				modification-dependent macromolecule catabolic process	7.7E-3	98				vesicle-mediated transport	8.5E-9	166																												chordate embryonic development	1.4E-14	52
	organelle fission	5.6E-6	39				modification-dependent protein catabolic process	7.7E-3	98				cellular response to stress	1.3E-8	163																												positive regulation of macromolecule metabolic process	6.5E-14	88
	M phase of mitotic cell cycle	9.2E-6	38				proteolysis involved in cellular protein catabolic process	9.7E-3	101				response to DNA damage stimulus	1.5E-8	118																												tube development	7.5E-14	41
	mitotic cell cycle	1.5E-5	52				protein catabolic process	9.3E-3	104				intracellular protein transport	3.8E-8	117																												anterior/posterior pattern formation	7.2E-14	33
	nuclear division	1.6E-5	37										cellular macromolecule localization	1.0E-7	125																												embryonic organ morphogenesis	8.0E-13	31
	mitosis	1.6E-5	37										regulation of small GTPase mediated signal transduction	1.1E-7	86																												epithelium development	5.7E-12	39
	protein modification by small protein conjugation or removal	9.3E-5	29										chromosome organization	2.3E-7	140																												tube morphogenesis	1.1E-11	29
	microtubule-based process	4.5E-4	37										cellular protein localization	2.3E-7	123																												neuron fate commitment	1.4E-11	18
	intracellular protein transport	5.6E-4	48										M phase of mitotic cell cycle	2.4E-7	78																												cell-cell signaling	1.9E-11	66
	protein export from nucleus	5.9E-4	9										DNA repair	4.6E-7	92																												negative regulation of cell differentiation	2.7E-11	37
	cellular protein localization	6.6E-4	51										mitosis	5.4E-7	76																												forebrain development	2.8E-11	31
	cytoskeleton organization	7.4E-4	53										nuclear division	5.4E-7	76																												negative regulation of transcription, DNA-dependent	4.4E-11	48
	cellular macromolecule localization	7.6E-4	51										organelle fission	6.6E-7	78																												transcription	7.5E-11	149
	protein modification by small protein conjugation	7.3E-4	24										DNA metabolic process	2.0E-6	141																												negative regulation of RNA metabolic process	7.7E-11	48
	response to DNA damage stimulus	9.4E-4	47										cytoskeleton organization	2.3E-6	125																												regulation of nervous system development	9.6E-11	34
	vesicle-mediated transport	1.3E-3	64										regulation of Ras protein signal transduction	4.5E-6	71																												regulation of cell development	1.2E-10	35
	cellular response to stress	1.4E-3	63										Golgi vesicle transport	9.1E-6	50																												negative regulation of nucleobase, nucleoside, nucleotide and nucleic acid metabolic process	1.7E-10	58
	DNA repair	1.9E-3	38										organelle localization	1.3E-5	39																												negative regulation of nitrogen compound metabolic process	2.9E-10	58
	cytokinesis	2.5E-3	12										chromatin organization	2.6E-5	108																												neuron development	3.8E-10	45
	microtubule cytoskeleton organization	3.7E-3	24										regulation of Ras GTPase activity	5.6E-5	41																												sensory organ development	5.8E-10	36
	protein ubiquitination	3.9E-3	21										membrane organization	7.1E-5	107																												negative regulation of transcription from RNA polymerase II promoter	5.8E-10	39
	ubiquitin-dependent protein catabolic process	4.3E-3	33										ubiquitin-dependent protein catabolic process	7.8E-5	75																												negative regulation of cellular biosynthetic process	6.7E-10	60
	DNA metabolic process	4.3E-3	56										protein modification by small protein conjugation or removal	8.5E-5	55																												negative regulation of macromolecule biosynthetic process	7.1E-10	59
	proteolysis	4.8E-3	99										microtubule-based process	1.1E-4	77																												negative regulation of transcription	7.4E-10	53
	protein targeting	6.1E-3	30										protein kinase cascade	3.0E-4	102																												negative regulation of gene expression	7.8E-10	56
	centrosome organization	7.2E-3	10										intracellular signaling cascade	3.1E-4	285																												regulation of cell proliferation	8.1E-10	74
	chromosome segregation	9.2E-3	16										regulation of GTPase activity	3.6E-4	44																												embryonic skeletal system development	8.9E-10	21
													regulation of Rab protein signal transduction	4.2E-4	23																												negative regulation of biosynthetic process	1.4E-9	60
													regulation of Rab GTPase activity	4.2E-4	23																												positive regulation of developmental process	1.9E-9	39
													proteolysis	7.7E-4	242																												negative regulation of macromolecule metabolic process	4.3E-9	69
													protein modification by small protein conjugation	1.1E-3	45																												skeletal system morphogenesis	4.5E-9	24
													microtubule cytoskeleton organization	1.8E-3	48																												regulation of neurogenesis	5.4E-9	29
													nucleocytoplasmic transport	2.1E-3	50																												tissue morphogenesis	7.7E-9	30
													establishment of organelle localization	2.0E-3	28																												morphogenesis of an epithelium	2.2E-8	22
													nuclear transport	2.9E-3	50																												branching morphogenesis of a tube	2.3E-8	18
													chromatin remodeling	3.1E-3	24																												morphogenesis of a branching structure	2.5E-8	19
													covalent chromatin modification	3.5E-3	42																												cell fate specification	3.9E-8	16
													endocytosis	3.6E-3	64																												ear development	4.3E-8	21
													membrane invagination	3.6E-3	64																												neuron fate specification	4.9E-8	10
													cell projection assembly	4.0E-3	31																												positive regulation of cell proliferation	5.4E-8	46
													protein ubiquitination	4.2E-3	40																												limb development	1.8E-7	21
													interphase of mitotic cell cycle	4.2E-3	36																												appendage development	1.8E-7	21
													lipid modification	5.3E-3	27																												embryonic skeletal system morphogenesis	2.0E-7	16
													actin filament-based process	5.2E-3	68																												regulation of neuron differentiation	6.7E-7	23
													endosome transport	5.2E-3	24																												cell differentiation in spinal cord	8.3E-7	11
													protein complex biogenesis	6.8E-3	124																												cartilage development	1.2E-6	17
													protein complex assembly	6.8E-3	124																												negative regulation of neuron differentiation	1.5E-6	12
													interphase	7.6E-3	36																												ear morphogenesis	1.6E-6	16
													protein amino acid acetylation	7.5E-3	22																												positive regulation of cell differentiation	1.7E-6	30
													protein amino acid acylation	9.1E-3	24																												endocrine system development	3.0E-6	16
																																											hindbrain development	3.1E-6	15
																																											regulation of gene-specific transcription	3.3E-6	22
																																											vasculature development	3.6E-6	31
																																											metanephros development	3.9E-6	13
																																											heart development	5.6E-6	28
																																											regulation of specific transcription from RNA polymerase II promoter	6.5E-6	18
																																											blood vessel development	6.9E-6	30
																																											segmentation	1.1E-5	13
																																											embryonic appendage morphogenesis	1.1E-5	17
																																											embryonic limb morphogenesis	1.1E-5	17
																																											epithelial tube morphogenesis	1.2E-5	15
																																											limb morphogenesis	1.3E-5	18
																																											appendage morphogenesis	1.3E-5	18
																																											cell fate determination	1.4E-5	11
																																											gland development	1.5E-5	21
																																											cell part morphogenesis	1.6E-5	30
																																											neuron projection development	1.6E-5	30
																																											epithelial cell differentiation	1.9E-5	21
																																											dorsal/ventral pattern formation	1.9E-5	14
																																											cell morphogenesis involved in differentiation	1.9E-5	29
																																											cell projection morphogenesis	2.0E-5	29
																																											cellular component morphogenesis	2.1E-5	39
																																											mesenchyme development	2.4E-5	13
																																											blood vessel morphogenesis	4.0E-5	26
																																											midbrain development	4.2E-5	8
																																											telencephalon development	4.6E-5	14
																																											neuron projection morphogenesis	4.6E-5	26
																																											urogenital system development	5.3E-5	18
																																											spinal cord development	6.6E-5	11
																																											cell morphogenesis	7.8E-5	35
																																											positive regulation of neuron differentiation	7.8E-5	9
																																											inner ear development	7.8E-5	15
																																											axonogenesis	8.8E-5	24
																																											cell motion	9.5E-5	42
																																											mesenchymal cell differentiation	1.2E-4	12
																																											mesenchymal cell development	1.2E-4	12
																																											axon guidance	1.5E-4	17
																																											heart morphogenesis	1.6E-4	14
																																											mesoderm development	1.8E-4	14
																																											ureteric bud development	1.9E-4	10
																																											response to extracellular stimulus	2.3E-4	25
																																											inner ear morphogenesis	3.0E-4	12
																																											cell morphogenesis involved in neuron differentiation	3.1E-4	24
																																											muscle organ development	3.6E-4	24
																																											ventral spinal cord development	3.8E-4	7
																																											regulation of cell death	3.9E-4	59
																																											morphogenesis of embryonic epithelium	4.1E-4	12
																																											odontogenesis of dentine-containing tooth	4.6E-4	10
																																											negative regulation of cell death	5.6E-4	33
																																											kidney development	6.9E-4	15
																																											transmission of nerve impulse	7.9E-4	32
																																											cell projection organization	8.4E-4	33
																																											neural crest cell differentiation	8.8E-4	9
																																											neural crest cell development	8.8E-4	9
																																											somitogenesis	1.1E-3	9
																																											growth	1.1E-3	21
																																											regulation of programmed cell death	1.2E-3	57
																																											negative regulation of programmed cell death	1.2E-3	32
																																											synaptic transmission	1.6E-3	28
																																											gut development	1.6E-3	9
																																											neural tube development	1.7E-3	12
																																											lung morphogenesis	1.8E-3	5
																																											striated muscle tissue development	1.9E-3	16
																																											feeding behavior	1.9E-3	12
																																											ameboidal cell migration	1.9E-3	9
																																											regulation of glial cell differentiation	2.1E-3	7
																																											forebrain neuron differentiation	2.2E-3	6
																																											sex differentiation	2.6E-3	18
																																											regulation of gliogenesis	2.8E-3	7
																																											patterning of blood vessels	2.8E-3	7
																																											regulation of apoptosis	3.0E-3	55
																																											muscle tissue development	3.1E-3	16
																																											behavior	3.2E-3	37
																																											ureteric bud morphogenesis	3.6E-3	7
																																											heart looping	3.6E-3	7
																																											branching involved in ureteric bud morphogenesis	3.6E-3	7
																																											generation of neurons in the forebrain	4.5E-3	6
																																											osteoblast differentiation	4.6E-3	9
																																											negative regulation of apoptosis	4.6E-3	30
																																											transmembrane receptor protein serine/threonine kinase signaling pathway	4.8E-3	14
																																											branching involved in lung morphogenesis	4.9E-3	4
																																											negative regulation of smooth muscle cell migration	4.9E-3	4
																																											trachea development	4.9E-3	4
																																											odontogenesis	5.3E-3	10
																																											skeletal muscle tissue development	5.5E-3	11
																																											skeletal muscle organ development	5.5E-3	11
																																											angiogenesis	5.9E-3	17
																																											negative regulation of cell proliferation	6.1E-3	30
																																											reproductive developmental process	7.2E-3	24
																																											respiratory system development	7.3E-3	14
																																											positive regulation of cell development	7.7E-3	11
																																											pancreas development	7.7E-3	8
																																											bone development	7.8E-3	15
																																											endocrine pancreas development	7.8E-3	6
																																											regulation of smooth muscle cell proliferation	8.0E-3	9

## Sheet: oocytes
GO terms and KEGG pathways in dendrogram branches of genebody methylation in mammalian oocytes
(Bonferoni p-values)
	Branch A (2725 genes)						Branch B (1310 genes)						Branch C (1685 genes)						Branch D (1607 genes)						Branch E (512 genes)						Branch F (1325 genes)						Branch G (877 genes)						Branch H (1010 genes)						Branch I (1144 genes)
	GO term (BP)	p-value	# genes	KEGG pathway	p-value	# genes	GO			KEGG			GO			KEGG			GO			KEGG			GO			KEGG			GO			KEGG			GO			KEGG			GO			KEGG			GO
	vesicle-mediated transport	9.5E-17	166	Ubiquitin mediated proteolysis	1.0E-5	44	(none)			(none)			(none)			(none)			RNA processing	1.7E-4	83	RNA degradation	1.3E-3	17	(none)			(none)			ion transport	8.8E-6	97	(none)			cell-cell signaling	9.7E-6	62	Neuroactive ligand-receptor interaction	1.5E-3	31	ion transport	1.3E-8	88	Complement and coagulation cascades	5.3E-3	15	pattern specification process
	intracellular transport	1.5E-16	181	Adherens junction	1.5E-4	28													protein localization	2.6E-4	117										cation transport	2.1E-4	72				ion transport	5.8E-6	73				cation transport	1.5E-5	63	Neuroactive ligand-receptor interaction	5.4E-3	32	embryonic morphogenesis
	protein localization	6.7E-16	222	Endocytosis	1.1E-4	50													cofactor metabolic process	4.3E-4	39										metal ion transport	1.1E-3	61				skeletal system development	6.4E-6	41				metal ion transport	1.1E-5	56				regulation of transcription, DNA-dependent
	establishment of protein localization	7.9E-16	200	ErbB signaling pathway	3.2E-4	29													protein transport	3.3E-4	103																synaptic transmission	2.2E-4	36				response to wounding	6.6E-4	56				regulation of RNA metabolic process
	protein transport	1.1E-15	198	Aminoacyl-tRNA biosynthesis	3.9E-4	18													establishment of protein localization	4.0E-4	103																transmission of nerve impulse	1.1E-3	38				cell adhesion	2.6E-3	66				regionalization
	protein amino acid phosphorylation	3.5E-13	173	Inositol phosphate metabolism	1.6E-3	20													modification-dependent protein catabolic process	4.4E-4	82																monovalent inorganic cation transport	1.8E-3	35				biological adhesion	2.3E-3	66				neuron differentiation
	response to DNA damage stimulus	8.4E-13	113	Phosphatidylinositol signaling system	2.2E-3	24													modification-dependent macromolecule catabolic process	4.4E-4	82																response to corticosteroid stimulus	2.7E-3	16				muscle contraction	2.0E-3	24				anterior/posterior pattern formation
	chromosome organization	7.8E-13	136	Non-small cell lung cancer	4.1E-3	19													protein catabolic process	7.7E-4	86																anion transport	3.0E-3	21				positive regulation of immune system process	2.7E-3	31				cell fate commitment
	phosphorylation	1.2E-12	196	T cell receptor signaling pathway	9.7E-3	29													RNA splicing	1.0E-3	48																response to extracellular stimulus	2.9E-3	27				muscle system process	7.3E-3	24				embryonic organ development
	cellular response to stress	1.5E-12	151	Neurotrophin signaling pathway	8.9E-3	32													proteolysis involved in cellular protein catabolic process	9.2E-4	83																response to wounding	6.5E-3	47										regulation of transcription
	phosphate metabolic process	1.5E-12	227	Regulation of actin cytoskeleton	9.9E-3	48													cellular protein catabolic process	1.0E-3	83																regulation of cell migration	8.1E-3	22										regulation of transcription from RNA polymerase II promoter
	phosphorus metabolic process	1.5E-12	227																mRNA metabolic process	1.5E-3	57																positive regulation of cell motion	9.1E-3	16										embryonic organ morphogenesis
	cellular macromolecule catabolic process	1.8E-12	181																cell cycle	1.4E-3	100																												positive regulation of nucleobase, nucleoside, nucleotide and nucleic acid metabolic process
	proteolysis involved in cellular protein catabolic process	2.0E-12	157																mRNA processing	1.8E-3	51																												positive regulation of nitrogen compound metabolic process
	cellular protein catabolic process	2.9E-12	157																cellular macromolecule catabolic process	3.2E-3	93																												positive regulation of cellular biosynthetic process
	protein catabolic process	9.7E-12	159																DNA metabolic process	3.7E-3	70																												positive regulation of transcription
	macromolecule catabolic process	1.6E-11	188																proteasomal ubiquitin-dependent protein catabolic process	4.1E-3	23																												positive regulation of biosynthetic process
	modification-dependent macromolecule catabolic process	1.6E-11	149																proteasomal protein catabolic process	4.1E-3	23																												positive regulation of transcription, DNA-dependent
	modification-dependent protein catabolic process	1.6E-11	149																quinone cofactor metabolic process	4.8E-3	8																												positive regulation of gene expression
	DNA repair	5.2E-11	89																cofactor biosynthetic process	5.3E-3	22																												sensory organ development
	cell cycle	1.1E-10	184																ubiquitin-dependent protein catabolic process	5.6E-3	40																												positive regulation of RNA metabolic process
	regulation of small GTPase mediated signal transduction	1.4E-10	81																macromolecule catabolic process	5.3E-3	97																												embryonic development ending in birth or egg hatching
	chromatin modification	3.0E-10	85																cellular macromolecule localization	5.6E-3	59																												neuron fate commitment
	intracellular protein transport	6.0E-10	105																intracellular transport	6.4E-3	84																												chordate embryonic development
	cellular macromolecule localization	5.8E-10	113																cellular protein localization	7.9E-3	58																												tissue morphogenesis
	cellular protein localization	7.8E-10	112																DNA replication	9.1E-3	33																												positive regulation of macromolecule biosynthetic process
	DNA metabolic process	1.1E-9	130																																														positive regulation of transcription from RNA polymerase II promoter
	cell cycle process	1.3E-9	141																																														skeletal system development
	cell cycle phase	2.6E-9	111																																														negative regulation of transcription from RNA polymerase II promoter
	M phase	6.1E-9	93																																														tube morphogenesis
	cytoskeleton organization	6.8E-9	114																																														cell-cell signaling
	Golgi vesicle transport	5.7E-8	48																																														regulation of nervous system development
	microtubule-based process	3.1E-7	73																																														epithelium development
	regulation of Ras protein signal transduction	3.1E-7	64																																														forebrain development
	membrane organization	8.4E-7	97																																														positive regulation of macromolecule metabolic process
	mitotic cell cycle	1.6E-6	94																																														regulation of cell development
	organelle fission	1.8E-6	66																																														transcription
	mitosis	2.0E-6	64																																														tube development
	nuclear division	2.0E-6	64																																														negative regulation of transcription, DNA-dependent
	cell division	2.1E-6	79																																														negative regulation of RNA metabolic process
	ubiquitin-dependent protein catabolic process	3.0E-6	68																																														negative regulation of transcription
	M phase of mitotic cell cycle	4.0E-6	64																																														neural tube development
	chromosome segregation	7.1E-6	32																																														negative regulation of cell differentiation
	chromatin organization	8.2E-6	93																																														cell fate specification
	protein complex biogenesis	9.8E-6	116																																														embryonic skeletal system development
	protein complex assembly	9.8E-6	116																																														negative regulation of cellular biosynthetic process
	cell projection assembly	1.3E-5	32																																														negative regulation of biosynthetic process
	nucleocytoplasmic transport	5.4E-5	47																																														regulation of neurogenesis
	sister chromatid segregation	5.3E-5	19																																														negative regulation of nitrogen compound metabolic process
	microtubule cytoskeleton organization	5.7E-5	45																																														neuron development
	nuclear transport	7.5E-5	47																																														ear morphogenesis
	protein modification by small protein conjugation or removal	1.1E-4	47																																														negative regulation of nucleobase, nucleoside, nucleotide and nucleic acid metabolic process
	tRNA aminoacylation for protein translation	1.1E-4	21																																														dorsal/ventral pattern formation
	tRNA aminoacylation	1.1E-4	21																																														negative regulation of gene expression
	amino acid activation	1.1E-4	21																																														cell morphogenesis involved in differentiation
	endocytosis	1.1E-4	59																																														regulation of cell proliferation
	membrane invagination	1.1E-4	59																																														negative regulation of macromolecule biosynthetic process
	intracellular signaling cascade	1.3E-4	237																																														regulation of neuron differentiation
	mitotic sister chromatid segregation	1.6E-4	18																																														neuron fate specification
	regulation of Ras GTPase activity	2.9E-4	34																																														ear development
	regulation of GTPase activity	3.2E-4	38																																														limb development
	DNA recombination	3.6E-4	34																																														appendage development
	macromolecular complex subunit organization	4.4E-4	144																																														cell morphogenesis involved in neuron differentiation
	macromolecular complex assembly	8.4E-4	135																																														axonogenesis
	cell cycle checkpoint	9.2E-4	30																																														cellular component morphogenesis
	actin filament-based process	9.4E-4	60																																														cell morphogenesis
	establishment of organelle localization	9.4E-4	25																																														neural tube patterning
	actin cytoskeleton organization	1.0E-3	57																																														morphogenesis of an epithelium
	organelle localization	1.1E-3	30																																														embryonic limb morphogenesis
	proteolysis	1.1E-3	198																																														embryonic appendage morphogenesis
	protein kinase cascade	1.3E-3	83																																														branching morphogenesis of a tube
	covalent chromatin modification	1.3E-3	37																																														neuron projection morphogenesis
	double-strand break repair	1.3E-3	23																																														mesoderm development
	protein import into nucleus, docking	1.4E-3	11																																														proximal/distal pattern formation
	regulation of Rab protein signal transduction	2.2E-3	19																																														camera-type eye development
	regulation of Rab GTPase activity	2.2E-3	19																																														negative regulation of macromolecule metabolic process
	nuclear export	2.5E-3	22																																														limb morphogenesis
	gene silencing	2.6E-3	21																																														appendage morphogenesis
	negative regulation of cell cycle process	3.1E-3	13																																														regulation of gene-specific transcription
	regulation of mitotic metaphase/anaphase transition	3.9E-3	12																																														inner ear development
	protein amino acid autophosphorylation	4.4E-3	27																																														skeletal system morphogenesis
	steroid hormone receptor signaling pathway	4.4E-3	21																																														cell migration
	protein ubiquitination	4.5E-3	34																																														embryonic skeletal system morphogenesis
	protein polyubiquitination	4.6E-3	13																																														chemical homeostasis
	protein targeting	6.3E-3	52																																														positive regulation of cell differentiation
	response to ionizing radiation	7.1E-3	21																																														morphogenesis of a branching structure
	protein modification by small protein conjugation	7.1E-3	36																																														hindbrain development
	histone modification	7.1E-3	34																																														gland development
	cell projection organization	7.4E-3	79																																														cell motion
	chromatin remodeling	7.6E-3	20																																														localization of cell
	transcription from RNA polymerase II promoter	8.0E-3	55																																														cell motility
	microtubule-based movement	8.0E-3	32																																														cell projection morphogenesis
	vesicle organization	8.1E-3	19																																														endocrine system development
	intracellular receptor-mediated signaling pathway	8.9E-3	24																																														positive regulation of developmental process
																																																	rostrocaudal neural tube patterning
																																																	positive regulation of cell proliferation
																																																	inner ear morphogenesis
																																																	eye development
																																																	muscle organ development
																																																	telencephalon development
																																																	axon guidance
																																																	neuron projection development
																																																	cell part morphogenesis
																																																	mesenchymal cell development
																																																	mesenchymal cell differentiation
																																																	metanephros development
																																																	cell differentiation in spinal cord
																																																	epithelial tube morphogenesis
																																																	negative regulation of cell communication
																																																	mesenchyme development
																																																	cellular ion homeostasis
																																																	ion homeostasis
																																																	forebrain regionalization
																																																	regulation of cyclic nucleotide metabolic process
																																																	negative regulation of neuron differentiation
																																																	cell fate determination
																																																	Wnt receptor signaling pathway, calcium modulating pathway
																																																	Wnt receptor signaling pathway
																																																	cellular chemical homeostasis
																																																	negative regulation of gene-specific transcription
																																																	regulation of nucleotide metabolic process
																																																	morphogenesis of embryonic epithelium
																																																	regulation of nucleotide biosynthetic process
																																																	regulation of cyclic nucleotide biosynthetic process
																																																	regulation of system process
																																																	regulation of specific transcription from RNA polymerase II promoter
																																																	midbrain-hindbrain boundary development
																																																	transmission of nerve impulse
																																																	pallium development
																																																	spinal cord development
																																																	limbic system development
																																																	synaptic transmission, cholinergic
																																																	epithelial cell differentiation
																																																	negative regulation of signal transduction
																																																	formation of primary germ layer
																																																	neuron migration
																																																	neural crest cell development
																																																	neural crest cell differentiation
																																																	striated muscle tissue development
																																																	negative regulation of cell proliferation
																																																	negative regulation of specific transcription from RNA polymerase II promoter
																																																	heart development
																																																	patterning of blood vessels
																																																	neuron fate determination
																																																	pancreas development
																																																	ureteric bud development
																																																	forelimb morphogenesis
																																																	muscle tissue development
																																																	midbrain development
																																																	mechanoreceptor differentiation
																																																	ameboidal cell migration
																																																	diencephalon development
[truncated: 5 more columns]

## Sheet: expression_human
GO terms and KEGG pathways in gene expression quadrants in human oocytes vs. placenta
(Bonferoni p-values)
	High expression in human placenta and oocytes (6384 genes)						High expression in human oocytes, low in placenta (2885 genes)						Low expression in human oocytes, high in placenta (2640 genes)						Low expression in human oocytes and placenta (8823 genes)
	GO term (BP)	p-value	# genes	KEGG pathway	p-value	# genes	GO			KEGG			GO			KEGG			GO			KEGG
	protein transport	6.0E-46	460	Spliceosome	2.8E-22	100	microtubule-based movement	7.8E-3	36	(none)			response to wounding	1.4E-12	137	Systemic lupus erythematosus	4.4E-3	31	G-protein coupled receptor protein signaling pathway	5.9E-140	763	Olfactory transduction	1.6E-114	341
	establishment of protein localization	1.2E-45	462	Huntington's disease	4.2E-12	112	microtubule-based process	1.3E-2	62				regulation of cell proliferation	2.4E-8	168	Focal adhesion	2.5E-3	51	sensory perception of chemical stimulus	6.7E-104	385	Neuroactive ligand-receptor interaction	2.6E-18	162
	intracellular transport	4.5E-45	408	Ubiquitin mediated proteolysis	4.8E-11	89	oogenesis	2.4E-2	17				blood vessel development	4.1E-7	69				neurological system process	2.1E-100	741	Cytokine-cytokine receptor interaction	9.9E-13	153
	RNA processing	3.5E-45	355	Ribosome	5.1E-10	62							vasculature development	3.6E-7	70				sensory perception of smell	3.5E-94	348	Autoimmune thyroid disease	1.6E-8	41
	cellular macromolecule catabolic process	2.5E-44	438	RNA degradation	1.8E-9	45							regulation of response to external stimulus	5.5E-6	49				sensory perception	7.2E-94	544	Taste transduction	5.5E-6	38
	protein localization	2.9E-42	505	Oxidative phosphorylation	6.1E-8	79							response to extracellular stimulus	4.7E-6	61				cell surface receptor linked signal transduction	6.1E-92	1000	Retinol metabolism	8.2E-5	37
	macromolecule catabolic process	3.2E-42	459	Proteasome	6.8E-7	36							inflammatory response	5.7E-6	80				cognition	8.0E-89	583	Graft-versus-host disease	1.0E-4	29
	protein catabolic process	3.1E-41	383	Alzheimer's disease	8.4E-7	91							response to nutrient levels	6.2E-6	56				cell-cell signaling	6.6E-30	333	Hematopoietic cell lineage	1.1E-4	52
	proteolysis involved in cellular protein catabolic process	1.8E-40	371	Cell cycle	1.9E-6	73							angiogenesis	2.1E-5	45				defense response	1.8E-24	326	Allograft rejection	1.5E-4	27
	cellular protein catabolic process	8.2E-40	371	Parkinson's disease	2.4E-6	74							blood vessel morphogenesis	2.5E-5	57				immune response	8.4E-16	331	Metabolism of xenobiotics by cytochrome P450	1.7E-4	39
	modification-dependent macromolecule catabolic process	1.0E-38	355	Adherens junction	2.8E-6	50							response to nutrient	2.6E-5	43				defense response to bacterium	5.3E-14	80	Asthma	1.7E-4	23
	modification-dependent protein catabolic process	1.0E-38	355	RNA polymerase	4.9E-6	24							response to organic substance	4.4E-5	142				behavior	3.9E-13	235	Antigen processing and presentation	3.5E-4	49
	mRNA metabolic process	1.6E-34	248	Oocyte meiosis	1.7E-4	61							defense response	4.3E-5	125				ion transport	1.9E-12	350	Drug metabolism	3.8E-4	39
	cell cycle	1.4E-33	436	Pyrimidine metabolism	2.2E-4	54							female pregnancy	5.2E-5	36				G-protein signaling, coupled to cyclic nucleotide second messenger	9.4E-12	78	Natural killer cell mediated cytotoxicity	3.8E-4	71
	RNA splicing	2.2E-33	202	Endocytosis	2.2E-4	92							antigen processing and presentation of peptide antigen	8.5E-5	16				synaptic transmission	2.7E-11	159	Arachidonic acid metabolism	3.8E-4	36
	mRNA processing	4.6E-32	219	Lysosome	3.4E-4	63							positive regulation of response to external stimulus	1.4E-4	25				transmission of nerve impulse	4.5E-11	180	Intestinal immune network for IgA production	7.3E-4	32
	translation	7.5E-31	222	Aminoacyl-tRNA biosynthesis	4.7E-4	28							response to estrogen stimulus	1.3E-4	34				second-messenger-mediated signaling	1.8E-10	130	Linoleic acid metabolism	1.2E-3	21
	ubiquitin-dependent protein catabolic process	3.6E-26	169	SNARE interactions in vesicular transport	8.8E-4	26							response to steroid hormone stimulus	1.3E-4	51				locomotory behavior	2.9E-10	146	Steroid hormone biosynthesis	1.2E-3	30
	mitotic cell cycle	2.2E-25	231	Chronic myeloid leukemia	1.1E-3	43							positive regulation of response to stimulus	1.3E-4	59				cyclic-nucleotide-mediated signaling	5.3E-10	82	Type I diabetes mellitus	1.2E-3	28
	cellular macromolecule localization	5.3E-25	251	Nucleotide excision repair	2.4E-3	28							immune response	1.4E-4	134				digestion	6.7E-10	63	Calcium signaling pathway	1.2E-3	87
	cell cycle process	5.8E-25	320	Pathways in cancer	2.7E-3	144							negative regulation of cell proliferation	2.1E-4	80				metal ion transport	8.2E-10	222	Maturity onset diabetes of the young	1.9E-3	19
	cellular protein localization	9.1E-25	249	Renal cell carcinoma	4.6E-3	39							wound healing	2.2E-4	50				response to bacterium	2.1E-9	109	Primary immunodeficiency	7.1E-3	23
	intracellular protein transport	1.6E-24	231	Basal transcription factors	4.8E-3	23							regulation of phosphate metabolic process	2.6E-4	100				sensory perception of taste	4.2E-9	37
	Golgi vesicle transport	2.2E-24	106	Citrate cycle (TCA cycle)	5.1E-3	21							regulation of phosphorus metabolic process	2.6E-4	100				ectoderm development	9.4E-9	110
	proteasomal ubiquitin-dependent protein catabolic process	5.4E-19	83	N-Glycan biosynthesis	5.2E-3	28							regulation of cell motion	2.9E-4	50				keratinization	9.8E-9	36
	proteasomal protein catabolic process	5.4E-19	83	Purine metabolism	6.1E-3	73							regulation of phosphorylation	4.2E-4	96				epidermis development	1.4E-8	103
	protein modification by small protein conjugation or removal	5.2E-19	115	Neurotrophin signaling pathway	6.7E-3	61							cytokine-mediated signaling pathway	5.5E-4	25				regulation of cyclic nucleotide biosynthetic process	1.2E-7	68
	transcription	5.5E-19	920	Tight junction	6.8E-3	65							positive regulation of cell proliferation	5.3E-4	87				regulation of nucleotide biosynthetic process	1.2E-7	68
	RNA splicing, via transesterification reactions with bulged adenosine as nucleophile	7.6E-19	111										response to vitamin	5.9E-4	24				neuropeptide signaling pathway	1.3E-7	60
	RNA splicing, via transesterification reactions	7.6E-19	111										response to hormone stimulus	5.8E-4	79				regulation of cyclic nucleotide metabolic process	1.8E-7	69
	nuclear mRNA splicing, via spliceosome	7.6E-19	111										positive regulation of cell communication	8.6E-4	72				cation transport	2.4E-7	246
	chromosome organization	5.8E-18	266										regulation of cell migration	8.9E-4	44				epithelial cell differentiation	4.0E-7	79
	vesicle-mediated transport	2.0E-17	304										positive regulation of signal transduction	9.7E-4	66				monovalent inorganic cation transport	4.2E-7	154
	cell division	3.8E-17	178										antigen processing and presentation of peptide antigen via MHC class I	1.3E-3	11				G-protein signaling, coupled to cAMP nucleotide second messenger	5.4E-7	55
	chromatin modification	1.1E-15	165										positive regulation of cell division	1.3E-3	17				regulation of nucleotide metabolic process	7.3E-7	69
	protein modification by small protein conjugation	1.3E-15	95										positive regulation of protein kinase cascade	1.4E-3	43				cell-cell adhesion	9.0E-7	136
	cell cycle phase	1.5E-15	228										gland development	1.4E-3	37				biological adhesion	1.1E-6	298
	protein targeting	3.0E-15	136										regulation of protein amino acid phosphorylation	1.4E-3	44				homophilic cell adhesion	1.4E-6	75
	M phase of mitotic cell cycle	4.2E-15	140										enzyme linked receptor protein signaling pathway	1.4E-3	73				cell adhesion	1.3E-6	297
	M phase	1.6E-14	188										skeletal system development	1.6E-3	69				keratinocyte differentiation	1.5E-6	45
	ribonucleoprotein complex biogenesis	1.6E-14	118										response to endogenous stimulus	1.7E-3	83				regulation of cAMP biosynthetic process	2.5E-6	61
	mitosis	1.5E-14	137										regulation of inflammatory response	1.7E-3	25				regulation of lyase activity	2.5E-6	61
	nuclear division	1.5E-14	137										regulation of locomotion	1.7E-3	47				regulation of cyclase activity	2.7E-6	60
	organelle fission	3.0E-14	141										collagen fibril organization	2.3E-3	14				embryonic organ morphogenesis	2.9E-6	75
	regulation of ligase activity	4.3E-14	65										extracellular matrix organization	3.2E-3	30				inflammatory response	3.8E-6	153
	regulation of ubiquitin-protein ligase activity during mitotic cell cycle	7.0E-14	59										regulation of protein kinase cascade	3.2E-3	56				epidermal cell differentiation	4.5E-6	47
	positive regulation of ligase activity	9.6E-14	60										positive regulation of inflammatory response	3.3E-3	14				taxis	4.5E-6	86
	response to DNA damage stimulus	2.8E-13	204										regulation of cell division	3.7E-3	18				chemotaxis	4.5E-6	86
	cellular response to stress	2.9E-13	287										gland morphogenesis	4.1E-3	10				regulation of adenylate cyclase activity	5.0E-6	58
	DNA metabolic process	4.2E-13	261										cell migration	4.2E-3	60				regulation of cAMP metabolic process	5.8E-6	61
	regulation of ubiquitin-protein ligase activity	4.6E-13	62										regulation of epithelial cell proliferation	4.3E-3	23				metal ion homeostasis	7.4E-6	104
	protein ubiquitination	6.6E-13	84										positive regulation of smooth muscle cell proliferation	4.6E-3	14				cAMP-mediated signaling	8.7E-6	57
	positive regulation of ubiquitin-protein ligase activity during mitotic cell cycle	6.9E-13	56										ovulation cycle process	4.8E-3	21				cell fate specification	1.2E-5	36
	regulation of transcription	8.6E-13	1074										positive regulation of developmental process	4.8E-3	60				cellular metal ion homeostasis	2.0E-5	99
	positive regulation of ubiquitin-protein ligase activity	9.4E-13	57										protein kinase cascade	4.8E-3	75				potassium ion transport	2.2E-5	84
	posttranscriptional regulation of gene expression	9.2E-13	129										ovulation cycle	4.8E-3	22				regulation of secretion	2.6E-5	101
	RNA transport	1.0E-12	72										cell adhesion	4.9E-3	126				regulation of system process	3.2E-5	143
	nucleic acid transport	1.0E-12	72										biological adhesion	5.2E-3	126				cellular calcium ion homeostasis	3.1E-5	93
	establishment of RNA localization	1.0E-12	72										tube development	5.2E-3	50				calcium ion homeostasis	3.1E-5	95
	anaphase-promoting complex-dependent proteasomal ubiquitin-dependent protein catabolic process	1.0E-12	54										positive regulation of locomotion	5.5E-3	28				cell fate commitment	5.8E-5	74
	chromatin organization	1.4E-12	204										positive regulation of cell motion	5.5E-3	28				response to wounding	6.2E-5	225
	regulation of protein ubiquitination	2.6E-12	73										response to oxygen levels	5.5E-3	36				neuron fate commitment	1.0E-4	30
	RNA localization	2.6E-12	73										negative regulation of immune system process	5.7E-3	25				visual perception	1.5E-4	104
	macromolecular complex subunit organization	4.4E-12	342										ossification	6.5E-3	31				sensory perception of light stimulus	1.5E-4	104
	positive regulation of protein ubiquitination	4.4E-12	64										regulation of cell adhesion	6.7E-3	35				sodium ion transport	1.6E-4	69
	RNA biosynthetic process	5.9E-12	166										positive regulation of cell migration	6.6E-3	26				chemical homeostasis	1.7E-4	216
	negative regulation of ubiquitin-protein ligase activity during mitotic cell cycle	7.3E-12	53										negative regulation of response to stimulus	7.3E-3	28				regionalization	1.9E-4	96
	DNA repair	9.9E-12	160										regulation of smooth muscle cell proliferation	7.5E-3	17				embryonic organ development	3.8E-4	85
	protein folding	1.8E-11	110										protein maturation	7.8E-3	32				cellular defense response	4.0E-4	38
	translational elongation	2.4E-11	72										protein processing	8.9E-3	30				Wnt receptor signaling pathway, calcium modulating pathway	5.1E-4	18
	macromolecular complex assembly	3.2E-11	320										positive regulation of immune system process	8.8E-3	52				activation of adenylate cyclase activity	5.2E-4	35
	nucleobase, nucleoside, nucleotide and nucleic acid transport	3.2E-11	78										bone development	8.8E-3	32				regulation of transmission of nerve impulse	7.0E-4	74
	transcription, DNA-dependent	3.7E-11	162																feeding behavior	7.6E-4	41
	ncRNA metabolic process	3.7E-11	134																positive regulation of adenylate cyclase activity	8.7E-4	35
	regulation of cellular protein metabolic process	5.3E-11	240																regulation of neurological system process	9.2E-4	76
	negative regulation of macromolecule metabolic process	5.5E-11	347																elevation of cytosolic calcium ion concentration	1.3E-3	58
	mRNA transport	5.6E-11	64																positive regulation of lyase activity	1.3E-3	36
	negative regulation of ubiquitin-protein ligase activity	5.7E-11	53																positive regulation of lipase activity	1.4E-3	43
	negative regulation of ligase activity	5.7E-11	53																positive regulation of cyclase activity	1.4E-3	35
	regulation of translation	1.1E-10	89																transmembrane transport	1.5E-3	231
	nucleocytoplasmic transport	1.4E-10	98																detection of stimulus	1.5E-3	61
	negative regulation of protein ubiquitination	2.7E-10	56																regulation of adenylate cyclase activity involved in G-protein signaling	1.5E-3	27
	nuclear transport	4.1E-10	98																positive regulation of adenylate cyclase activity by G-protein signaling pathway	1.5E-3	27
	protein complex assembly	6.3E-10	249																activation of adenylate cyclase activity by G-protein signaling pathway	1.5E-3	27
	protein complex biogenesis	6.3E-10	249																cellular di-, tri-valent inorganic cation homeostasis	1.7E-3	104
	ncRNA processing	7.7E-10	111																regulation of phospholipase activity	1.7E-3	41
	ribosome biogenesis	7.7E-10	80																positive regulation of immune system process	1.9E-3	108
	ER to Golgi vesicle-mediated transport	8.0E-10	37																positive regulation of phospholipase activity	1.9E-3	40
	negative regulation of cellular protein metabolic process	4.4E-9	106																positive regulation of phospholipase C activity	2.4E-3	38
	phosphorus metabolic process	9.7E-9	431																activation of phospholipase C activity	2.4E-3	38
	phosphate metabolic process	9.7E-9	431																inner ear morphogenesis	2.3E-3	34
	negative regulation of protein metabolic process	1.4E-8	108																epithelium development	2.8E-3	103
	proteolysis	1.7E-8	461																cytosolic calcium ion homeostasis	3.0E-3	60
	RNA elongation from RNA polymerase II promoter	2.2E-8	39																pattern specification process	3.0E-3	118
	oxidative phosphorylation	3.7E-8	65																cell differentiation in spinal cord	3.3E-3	19
	protein localization in organelle	3.9E-8	88																mating	3.4E-3	20
	negative regulation of protein modification process	4.9E-8	75																ear morphogenesis	3.4E-3	38
	transcription from RNA polymerase II promoter	7.3E-8	127																secretion	3.5E-3	130
	RNA elongation	7.5E-8	40																sensory organ development	3.9E-3	103
	post-Golgi vesicle-mediated transport	3.0E-7	43																negative regulation of lyase activity	3.9E-3	33
	generation of precursor metabolites and energy	3.0E-7	159																negative regulation of adenylate cyclase activity	3.9E-3	33
	covalent chromatin modification	5.8E-7	76																negative regulation of cyclase activity	3.9E-3	33
	cellular respiration	7.5E-7	62																skeletal system morphogenesis	4.2E-3	57
	transcription initiation	8.9E-7	55																regulation of blood pressure	4.5E-3	52
	nuclear export	1.4E-6	43																cation homeostasis	4.9E-3	124
	organelle localization	1.4E-6	59																detection of external stimulus	4.9E-3	41
	transcription initiation from RNA polymerase II promoter	1.6E-6	47																excretion	5.3E-3	34
	histone modification	1.8E-6	73																regulation of leukocyte activation	5.6E-3	78
	protein import	2.0E-6	77																di-, tri-valent inorganic cation homeostasis	5.5E-3	106
	cellular macromolecular complex subunit organization	2.3E-6	174																regulation of hormone levels	5.9E-3	72
	establishment of organelle localization	3.1E-6	47																hormone metabolic process	6.0E-3	54
	rRNA metabolic process	3.9E-6	60																regulation of synaptic transmission	6.1E-3	66
	rRNA processing	4.3E-6	58																positive regulation of secretion	6.9E-3	55
	regulation of cell cycle	4.7E-6	162																ion homeostasis	7.8E-3	168
	DNA replication	6.1E-6	102																spinal cord development	8.3E-3	25
	phosphorylation	1.2E-5	346																anterior/posterior pattern formation	8.7E-3	67
	membrane organization	1.9E-5	180																endocrine system development	9.9E-3	38
	endosome transport	2.1E-5	40																neuron fate specification	9.9E-3	13
	energy derivation by oxidation of organic compounds	2.6E-5	80
	in utero embryonic development	2.6E-5	94
	regulation of translational initiation	2.7E-5	31
	chromosome segregation	2.9E-5	51
	mRNA catabolic process	2.9E-5	32
	negative regulation of gene expression	3.2E-5	228
	cell death	3.3E-5	312
	response to unfolded protein	3.4E-5	46
	ribonucleoprotein complex assembly	3.5E-5	45
	death	4.6E-5	313
	mitochondrial electron transport, NADH to ubiquinone	5.8E-5	31
	respiratory electron transport chain	6.8E-5	42
	microtubule cytoskeleton organization	6.9E-5	80
	double-strand break repair	6.9E-5	41
	programmed cell death	7.0E-5	268
	steroid hormone receptor signaling pathway	7.0E-5	39
	tRNA metabolic process	7.6E-5	67
	negative regulation of nucleobase, nucleoside, nucleotide and nucleic acid metabolic process	7.7E-5	229
	apoptosis	8.3E-5	264
	ER-nuclear signaling pathway	8.3E-5	27
	regulation of cell death	8.5E-5	346
	negative regulation of macromolecule biosynthetic process	1.0E-4	242
	regulation of apoptosis	1.1E-4	341
	RNA catabolic process	1.1E-4	42
	regulation of programmed cell death	1.1E-4	344
	positive regulation of macromolecule metabolic process	1.2E-4	361
	translational initiation	1.2E-4	32
	positive regulation of protein metabolic process	2.0E-4	119
	protein localization in nucleus	2.0E-4	55
	electron transport chain	2.0E-4	64
	ATP synthesis coupled electron transport	2.2E-4	37
	mitochondrial ATP synthesis coupled electron transport	2.2E-4	37
	negative regulation of nitrogen compound metabolic process	2.3E-4	229
	cellular macromolecular complex assembly	2.7E-4	149
	protein targeting to membrane	3.5E-4	25
	cell cycle checkpoint	3.5E-4	53
	nuclear-transcribed mRNA catabolic process	3.7E-4	26
	ER-associated protein catabolic process	3.8E-4	20
	methylation	3.8E-4	46
	response to protein stimulus	4.1E-4	60
	spindle organization	4.3E-4	31
	DNA recombination	4.4E-4	59
	negative regulation of biosynthetic process	4.6E-4	248
	negative regulation of cellular biosynthetic process	5.3E-4	243
	positive regulation of protein modification process	5.3E-4	94
	ribonucleotide metabolic process	5.5E-4	77
	nuclear import	6.0E-4	51
	cytoskeleton organization	6.0E-4	194
	microtubule-based process	5.9E-4	121
	nuclear-transcribed mRNA catabolic process, nonsense-mediated decay	6.0E-4	23
	response to endoplasmic reticulum stress	7.1E-4	25
	androgen receptor signaling pathway	7.4E-4	26
	negative regulation of transcription	8.8E-4	202
	negative regulation of cell death	9.2E-4	163
	positive regulation of cellular protein metabolic process	9.2E-4	112
	cell redox homeostasis	9.2E-4	39
	regulation of protein modification process	9.5E-4	137
	regulation of RNA metabolic process	1.0E-3	707
	negative regulation of programmed cell death	1.2E-3	162
	establishment of vesicle localization	1.4E-3	24
	vesicle localization	1.4E-3	26
	protein import into nucleus	1.5E-3	49
	anti-apoptosis	1.5E-3	100
	vesicle targeting	1.7E-3	18
	DNA-dependent DNA replication	1.8E-3	36
	negative regulation of apoptosis	1.8E-3	159
	biopolymer methylation	1.9E-3	41
	one-carbon metabolic process	2.1E-3	60
	cotranslational protein targeting to membrane	2.1E-3	12
	nucleoside triphosphate metabolic process	2.3E-3	68
	intra-Golgi vesicle-mediated transport	3.0E-3	16
	positive regulation of apoptosis	3.5E-3	187
	intracellular receptor-mediated signaling pathway	3.7E-3	43
	regulation of transcription from RNA polymerase II promoter	3.9E-3	300
	tricarboxylic acid cycle	4.1E-3	18
	acetyl-CoA catabolic process	4.1E-3	18
	purine ribonucleotide metabolic process	4.2E-3	70
	RNA export from nucleus	4.7E-3	27
	positive regulation of cell death	4.9E-3	188
	protein modification by small protein removal	4.9E-3	21
	purine nucleoside triphosphate metabolic process	4.9E-3	63
	positive regulation of programmed cell death	5.2E-3	187
	induction of apoptosis	5.2E-3	143
	regulation of organelle organization	5.3E-3	102
	vesicle organization	5.7E-3	32
	ribonucleoside triphosphate metabolic process	5.9E-3	61
	induction of programmed cell death	6.1E-3	143
	dephosphorylation	6.1E-3	76
	protein export from nucleus	6.3E-3	15
	regulation of transcription, DNA-dependent	6.3E-3	683
	tRNA aminoacylation	6.8E-3	29
	tRNA aminoacylation for protein translation	6.8E-3	29
	amino acid activation	6.8E-3	29
	ATP synthesis coupled proton transport	8.0E-3	26
	energy coupled proton transport, down electrochemical gradient	8.0E-3	26
	ATP metabolic process	8.0E-3	55
	ribonucleotide biosynthetic process	8.2E-3	63
	purine ribonucleoside triphosphate metabolic process	8.4E-3	60

## Sheet: expression_mouse
GO terms and KEGG pathways in gene expression quadrants in mouse oocytes vs. placenta
(Bonferoni p-values)
	High expression in mouse placenta and oocytes (7590 genes)						High expression in mouse oocytes, low in placenta (1386 genes)						Low expression in mouse oocytes, high in placenta (4219 genes)						Low expression in mouse oocytes and placenta (7592 genes)
	GO term (BP)	p-value	# genes	KEGG pathway	p-value	# genes	GO			KEGG			GO			KEGG			GO			KEGG
	protein localization	7.6E-59	492	Ubiquitin mediated proteolysis	2.8E-22	109	sexual reproduction	1.9E-5	53	(none)			blood vessel development	9.9E-12	102	Complement and coagulation cascades	1.5E-5	35	G-protein coupled receptor protein signaling pathway	0.0E0	1383	Olfactory transduction	1.9E-258	794
	establishment of protein localization	1.8E-58	442	Ribosome	2.2E-21	79	gamete generation	5.4E-4	44				vasculature development	1.1E-11	103	Focal adhesion	3.0E-5	67	sensory perception of chemical stimulus	9.3E-303	958	Neuroactive ligand-receptor interaction	5.2E-36	188
	protein transport	2.3E-58	439	Spliceosome	4.0E-21	100	multicellular organism reproduction	3.6E-3	48				blood vessel morphogenesis	4.6E-10	84	ECM-receptor interaction	3.0E-4	34	sensory perception	2.3E-300	1065	Retinol metabolism	5.8E-7	47
	RNA processing	1.8E-45	307	Huntington's disease	1.5E-18	129	reproductive process in a multicellular organism	3.6E-3	48				angiogenesis	6.3E-7	58	PPAR signaling pathway	4.8E-3	30	cognition	8.6E-294	1097	Linoleic acid metabolism	1.2E-6	35
	intracellular transport	2.1E-44	302	Oxidative phosphorylation	9.3E-16	96	meiosis	5.5E-3	18				wound healing	1.0E-6	51				cell surface receptor linked signal transduction	4.0E-292	1554	Cytokine-cytokine receptor interaction	1.1E-6	124
	protein catabolic process	2.6E-43	364	Parkinson's disease	3.4E-12	92	M phase of meiotic cell cycle	5.5E-3	18				regulation of RNA metabolic process	2.9E-6	378				sensory perception of smell	2.1E-283	899	Taste transduction	1.2E-6	42
	cellular macromolecule catabolic process	3.2E-43	390	Pyrimidine metabolism	1.7E-11	71	cell fate commitment	5.2E-3	24				heart development	4.2E-6	81				neurological system process	6.3E-280	1178	Drug metabolism	2.0E-5	47
	proteolysis involved in cellular protein catabolic process	2.3E-42	351	Alzheimer's disease	6.7E-11	114	neuron differentiation	4.6E-3	46				regulation of transcription, DNA-dependent	6.8E-6	370				ion transport	1.2E-16	328	Arachidonic acid metabolism	3.9E-5	50
	cellular protein catabolic process	3.9E-42	352	Nucleotide excision repair	7.3E-11	39	meiotic cell cycle	4.3E-3	18				response to wounding	3.3E-5	110				response to pheromone	5.3E-14	74	Metabolism of xenobiotics by cytochrome P450	1.3E-4	41
	modification-dependent protein catabolic process	2.2E-41	336	DNA replication	4.5E-10	33	female gamete generation	3.9E-3	14				regulation of transcription	6.7E-5	526				sensory perception of taste	9.5E-14	43
	modification-dependent macromolecule catabolic process	2.2E-41	336	Cell cycle	5.3E-10	85	meiosis I	4.9E-3	11				coagulation	6.2E-5	34				metal ion transport	6.7E-11	208
	macromolecule catabolic process	2.0E-41	408	RNA degradation	5.9E-9	47	reproductive developmental process	5.2E-3	34				blood coagulation	6.2E-5	34				potassium ion transport	3.6E-10	93
	cell cycle	2.0E-39	383	Proteasome	8.2E-8	38	ventral spinal cord interneuron differentiation	6.5E-3	6				hemostasis	8.7E-5	34				defense response to bacterium	3.6E-9	68
	translation	4.6E-38	232	RNA polymerase	4.4E-7	25	ventral spinal cord interneuron fate commitment	6.5E-3	6				regulation of cell proliferation	1.4E-4	153				defense response	4.2E-9	204
	cellular macromolecule localization	7.3E-34	216	Adherens junction	1.1E-6	52	ventral spinal cord interneuron specification	6.5E-3	6				transcription	1.9E-4	425				cation transport	6.8E-9	228
	cellular protein localization	2.8E-33	214	Basal transcription factors	1.9E-6	28	oogenesis	1.0E-2	11				placenta development	2.1E-4	38				monovalent inorganic cation transport	1.4E-8	147
	intracellular protein transport	3.1E-30	197	Lysosome	3.8E-6	72							cell adhesion	6.2E-4	155				neuropeptide signaling pathway	2.2E-7	51
	mRNA processing	2.8E-29	188	Insulin signaling pathway	3.6E-6	81							biological adhesion	6.6E-4	155				behavior	1.1E-6	179
	mRNA metabolic process	3.2E-29	209	Chronic myeloid leukemia	9.5E-6	50							regulation of body fluid levels	1.0E-3	37				sensory perception of bitter taste	3.7E-6	20
	RNA splicing	5.9E-29	154	Purine metabolism	3.2E-5	87							glycoprotein metabolic process	1.0E-3	53				detection of chemical stimulus involved in sensory perception of taste	1.4E-5	17
	cell division	4.7E-25	191	Acute myeloid leukemia	4.4E-5	39							cell death	1.0E-3	141				detection of chemical stimulus involved in sensory perception of bitter taste	1.4E-5	17
	mitotic cell cycle	1.3E-24	171	Neurotrophin signaling pathway	4.9E-5	74							death	1.4E-3	143				cell-cell signaling	1.5E-5	132
	DNA metabolic process	2.4E-24	259	Progesterone-mediated oocyte maturation	1.0E-4	52							response to hypoxia	1.6E-3	29				detection of chemical stimulus	1.8E-5	25
	response to DNA damage stimulus	7.8E-23	190	Oocyte meiosis	1.1E-4	66							regulation of angiogenesis	1.6E-3	23				response to bacterium	2.7E-5	80
	cell cycle process	9.5E-23	242	SNARE interactions in vesicular transport	1.5E-4	28							positive regulation of cell death	1.6E-3	79				detection of stimulus	3.8E-5	52
	M phase of mitotic cell cycle	6.8E-22	140	Mismatch repair	1.6E-4	19							positive regulation of apoptosis	1.6E-3	78				regulation of system process	6.4E-5	96
	ribonucleoprotein complex biogenesis	1.2E-21	108	Citrate cycle (TCA cycle)	1.9E-4	24							response to oxygen levels	2.0E-3	29				detection of chemical stimulus involved in sensory perception	1.1E-4	18
	organelle fission	1.6E-21	141	Fc gamma R-mediated phagocytosis	2.4E-4	57							positive regulation of programmed cell death	2.0E-3	78				visual perception	1.9E-4	55
	cellular response to stress	2.4E-21	244	Endocytosis	5.6E-4	102							protein amino acid phosphorylation	2.1E-3	169				sensory perception of light stimulus	2.7E-4	55
	cell cycle phase	3.4E-21	207	Pathways in cancer	5.8E-4	153							labyrinthine layer development	3.5E-3	19				homophilic cell adhesion	7.1E-4	60
	mitosis	9.2E-21	136	mTOR signaling pathway	5.6E-4	35							induction of programmed cell death	3.9E-3	56				sodium ion transport	7.9E-4	63
	nuclear division	9.2E-21	136	Endometrial cancer	5.5E-4	34							induction of apoptosis	3.9E-3	56				inflammatory response	1.6E-3	100
	DNA repair	4.0E-19	150	Prostate cancer	6.1E-4	52							embryonic placenta development	4.2E-3	27				detection of stimulus involved in sensory perception	1.6E-3	28
	M phase	7.9E-19	180	Colorectal cancer	6.7E-4	50							glycoprotein biosynthetic process	7.7E-3	42				second-messenger-mediated signaling	2.0E-3	59
	ribosome biogenesis	4.7E-18	89	Cysteine and methionine metabolism	7.4E-4	24							intracellular signaling cascade	7.8E-3	226				regulation of neurological system process	2.0E-3	57
	ncRNA metabolic process	1.3E-17	137	Pancreatic cancer	9.4E-4	43							enzyme linked receptor protein signaling pathway	7.6E-3	81				multicellular organismal response to stress	2.0E-3	25
	ncRNA processing	4.9E-17	113	Renal cell carcinoma	9.6E-4	42							regulation of cell death	7.9E-3	148				locomotory behavior	2.6E-3	104
	generation of precursor metabolites and energy	7.9E-17	165	Glycerophospholipid metabolism	1.6E-3	40							endocytosis	8.2E-3	60				embryonic organ morphogenesis	2.7E-3	75
	vesicle-mediated transport	5.2E-15	256	Lysine degradation	2.6E-3	27							membrane invagination	8.2E-3	60				feeding behavior	2.8E-3	31
	rRNA processing	3.1E-13	61	Valine, leucine and isoleucine degradation	4.0E-3	29							regulation of programmed cell death	8.5E-3	147				neuron differentiation	3.8E-3	160
	ubiquitin-dependent protein catabolic process	3.2E-13	98	Aminoacyl-tRNA biosynthesis	4.2E-3	27							regulation of apoptosis	9.9E-3	145				inner ear development	4.3E-3	46
	chromatin modification	5.2E-13	145	Homologous recombination	7.6E-3	19							female pregnancy	1.0E-2	28				ear morphogenesis	4.7E-3	41
	Golgi vesicle transport	7.2E-13	47	Small cell lung cancer	8.3E-3	46													gamma-aminobutyric acid signaling pathway	4.9E-3	15
	rRNA metabolic process	9.2E-13	61	Regulation of actin cytoskeleton	9.2E-3	102													keratinization	5.0E-3	20
	chromosome organization	1.0E-12	222	N-Glycan biosynthesis	9.4E-3	28													sensory organ development	5.0E-3	109
	RNA biosynthetic process	1.3E-12	89	Amino sugar and nucleotide sugar metabolism	9.7E-3	27													chemotaxis	4.9E-3	54
	protein folding	2.7E-12	89	Base excision repair	1.0E-2	25													taxis	4.9E-3	54
	transcription, DNA-dependent	4.5E-12	86																inner ear morphogenesis	5.6E-3	37
	protein modification by small protein conjugation	9.7E-12	62																regulation of synaptic transmission	7.0E-3	50
	protein modification by small protein conjugation or removal	3.4E-11	75																synaptic transmission	9.6E-3	79
	electron transport chain	4.8E-11	79																immune response	9.8E-3	182
	protein targeting	1.5E-10	89
	macromolecular complex subunit organization	2.7E-10	198
	chromatin organization	4.7E-10	174
	transcription	7.9E-10	770
	apoptosis	1.9E-9	238
	DNA replication	2.5E-9	96
	phosphorus metabolic process	2.9E-9	405
	phosphate metabolic process	2.9E-9	405
	programmed cell death	4.5E-9	240
	transcription from RNA polymerase II promoter	9.4E-9	55
	macromolecular complex assembly	2.1E-8	179
	protein ubiquitination	2.4E-8	50
	regulation of cell cycle	2.4E-8	123
	oxidative phosphorylation	4.7E-8	44
	phospholipid biosynthetic process	1.2E-7	58
	protein complex biogenesis	1.2E-7	127
	protein complex assembly	1.2E-7	127
	cell death	1.7E-7	248
	ER to Golgi vesicle-mediated transport	2.3E-7	27
	proteolysis	2.7E-7	462
	death	2.9E-7	252
	tRNA metabolic process	4.5E-7	72
	cytoskeleton organization	4.5E-7	169
	protein localization in organelle	4.7E-7	64
	cofactor metabolic process	8.4E-7	104
	covalent chromatin modification	8.4E-7	63
	RNA localization	9.6E-7	48
	phosphorylation	1.7E-6	330
	nucleic acid transport	1.8E-6	47
	RNA transport	1.8E-6	47
	establishment of RNA localization	1.8E-6	47
	nuclear transport	2.5E-6	63
	nucleocytoplasmic transport	2.5E-6	62
	microtubule cytoskeleton organization	3.6E-6	69
	cellular macromolecular complex subunit organization	4.5E-6	130
	small GTPase mediated signal transduction	7.3E-6	135
	histone modification	7.7E-6	59
	RNA splicing, via transesterification reactions with bulged adenosine as nucleophile	1.1E-5	30
	RNA splicing, via transesterification reactions	1.1E-5	30
	energy coupled proton transport, down electrochemical gradient	1.1E-5	30
	nuclear mRNA splicing, via spliceosome	1.1E-5	30
	ATP synthesis coupled proton transport	1.1E-5	30
	mitochondrion organization	1.2E-5	61
	mRNA transport	2.3E-5	43
	cell redox homeostasis	2.3E-5	43
	regulation of small GTPase mediated signal transduction	2.5E-5	120
	protein import	2.5E-5	53
	nucleobase, nucleoside, nucleotide and nucleic acid transport	2.5E-5	49
	microtubule-based process	3.4E-5	112
	in utero embryonic development	4.3E-5	136
	regulation of translation	5.1E-5	61
	posttranscriptional regulation of gene expression	6.4E-5	83
	DNA-dependent DNA replication	9.7E-5	27
	cellular macromolecular complex assembly	9.9E-5	113
	coenzyme metabolic process	1.1E-4	80
	nitrogen compound biosynthetic process	1.2E-4	149
	purine ribonucleotide biosynthetic process	1.7E-4	63
	ion transmembrane transport	1.7E-4	31
	glycerophospholipid biosynthetic process	2.0E-4	33
	tRNA processing	2.3E-4	45
	purine ribonucleotide metabolic process	2.6E-4	68
	transcription initiation	2.6E-4	28
	ribonucleotide biosynthetic process	3.3E-4	64
	regulation of Ras protein signal transduction	4.2E-4	95
	protein localization in nucleus	4.2E-4	40
	cellular respiration	4.2E-4	39
	nucleotide-excision repair	4.1E-4	21
	glycerophospholipid metabolic process	4.2E-4	53
	phospholipid metabolic process	4.3E-4	87
	ribonucleotide metabolic process	4.3E-4	70
	nucleoside triphosphate biosynthetic process	5.3E-4	56
	cellular protein complex assembly	5.3E-4	62
	translational initiation	5.3E-4	28
	purine nucleoside triphosphate metabolic process	5.5E-4	61
	regulation of transcription	6.7E-4	893
	negative regulation of macromolecule metabolic process	6.7E-4	229
	nuclear import	6.8E-4	38
	glycerolipid biosynthetic process	6.8E-4	38
	proton transport	6.8E-4	35
	organelle localization	6.8E-4	36
	purine nucleoside triphosphate biosynthetic process	7.9E-4	55
	intracellular signaling cascade	8.7E-4	390
	organophosphate metabolic process	1.2E-3	91
	hydrogen transport	1.2E-3	35
	purine ribonucleoside triphosphate biosynthetic process	1.2E-3	54
	ribonucleoside triphosphate biosynthetic process	1.2E-3	54
	nucleoside triphosphate metabolic process	1.3E-3	64
	glycerolipid metabolic process	1.5E-3	70
	energy derivation by oxidation of organic compounds	1.6E-3	56
	ribonucleoprotein complex assembly	1.7E-3	25
	chromosome segregation	1.7E-3	40
	methylation	1.9E-3	47
	protein import into nucleus	1.9E-3	36
	purine ribonucleoside triphosphate metabolic process	2.0E-3	57
	one-carbon metabolic process	2.4E-3	64
	cytokinesis	2.4E-3	21
	regulation of GTPase activity	2.7E-3	53
	regulation of Ras GTPase activity	2.7E-3	47
	ribonucleoside triphosphate metabolic process	2.8E-3	57
	cofactor biosynthetic process	2.8E-3	52
	negative regulation of gene expression, epigenetic	3.4E-3	18
	actin filament-based process	3.6E-3	89
	hexose metabolic process	3.6E-3	86
	cell projection assembly	3.6E-3	42
	histone H2A acetylation	3.7E-3	12
	nucleotide biosynthetic process	3.8E-3	88
	acetyl-CoA catabolic process	4.0E-3	19
	negative regulation of gene expression	4.4E-3	185
	regulation of cytoskeleton organization	4.4E-3	55
	regulation of organelle organization	4.8E-3	79
	spindle organization	5.0E-3	21
	biopolymer methylation	5.2E-3	42
	protein amino acid acetylation	6.0E-3	25
	dephosphorylation	6.0E-3	73
	regulation of protein complex assembly	6.2E-3	39
	microtubule organizing center organization	6.7E-3	17
	nucleobase, nucleoside and nucleotide biosynthetic process	6.9E-3	89
	nucleobase, nucleoside, nucleotide and nucleic acid biosynthetic process	6.9E-3	89
	regulation of cellular protein metabolic process	6.9E-3	131
	actin cytoskeleton organization	7.0E-3	83
	regulation of protein polymerization	7.6E-3	35
	negative regulation of biosynthetic process	7.6E-3	193
	tricarboxylic acid cycle	7.6E-3	18
	negative regulation of nucleobase, nucleoside, nucleotide and nucleic acid metabolic process	8.0E-3	178
	regulation of cellular component size	8.1E-3	81
	negative regulation of cellular biosynthetic process	8.6E-3	191
	aerobic respiration	9.1E-3	20
	anti-apoptosis	9.1E-3	49
	negative regulation of macromolecule biosynthetic process	9.1E-3	186
	negative regulation of nitrogen compound metabolic process	9.7E-3	179
	phosphoinositide biosynthetic process	9.8E-3	22
	acetyl-CoA metabolic process	9.8E-3	22
	histone acetylation	1.0E-2	24
	regulation of cell death	1.0E-2	243
